# Supplementary material for: Current and future distribution of Forsythia suspensa in China under climate change adopting the MaxEnt model
Source: Front Plant Sci. 2024 Jun 3;15:1394799. doi: 10.3389/fpls.2024.1394799 (PMC11180877; doi:10.3389/fpls.2024.1394799)
Supplement: Supplementary file 1 [file DataSheet_1.zip]

Archive with 8 entries (8 files):
- Supplementary Material/Supplementary material 1.docx
- Supplementary Material/Supplementary material 2.docx
- Supplementary Material/Supplementary Material 3.docx
- Supplementary Material/Supplementary material 4.docx
- Supplementary Material/Supplementary material 5.docx
- Supplementary Material/Supplementary material 6.docx
- Supplementary Material/Supplementary Material 7.docx
- Supplementary Material/Supplementary material 8.docx
